# Supplementary material for: Plasmon-Enhanced Perovskite Solar Cells Based on Inkjet-Printed Au Nanoparticles Embedded into TiO2 Microdot Arrays
Source: Nanomaterials (Basel). 2023 Sep 29;13(19):2675. doi: 10.3390/nano13192675 (PMC10574114; doi:10.3390/nano13192675)
Supplement: Supplementary file 1 [file nanomaterials-13-02675-s001.zip]

Archive with 1 entries (1 files):
- nanomaterials-2589796-supplementary.pdf
